# Supplementary material for: A Novel Anaerobic Gravity-Driven Dynamic Membrane Bioreactor (AnGDMBR): Performance and Fouling Characterization
Source: Membranes (Basel). 2022 Jun 30;12(7):683. doi: 10.3390/membranes12070683 (PMC9351681; doi:10.3390/membranes12070683)
Supplement: Supplementary file 1 [file membranes-12-00683-s001.zip]

Archive with 1 entries (1 files):
- membranes-1769525-supplementary.pdf
